# Supplementary material for: Spatial transcriptomics maps host–gut microbiome biogeography at high resolution
Source: Nat Microbiol. 2026 Mar 6;11(5):1193–204. doi: 10.1038/s41564-026-02286-7 (PMC13171632; doi:10.1038/s41564-026-02286-7)
Supplement: Supplementary file 4 — Supplementary Tables 1–4. [file 41564_2026_2286_MOESM4_ESM.xlsx]

## Sheet: Supp Table 1
Sample	Reads per spot	UMIs per spot
Visium+PAP_PS	19531.3	2207.99
Visium+PAP_IL	16214.1	1211.2
Visium+PAP_CO	29918.2	2562.95
Visium+PAP_CE	37646	1647.84
Visium_PS	36930.7	2574.09
Visium_IL	37235.4	2952.07
Visium_CO	42648.8	1710.22
Visium_CE	29915.5	728.02
Supplementary Table 1: Per spot Reads and Unique molecules for the Visium and Visium+PAP (in situ polyadenylation) sequencing libraries. Visium array # spots = 4992.

## Sheet: Supp Table 2
A. Estimated Cost per Sample – Low Resolution
i. Visium Assay
Item	Total Cost	Units per Kit	Estimated Cost per Sample
Visium Slide	5200	4 samples	1300
Illumina Sequencing	5625	8 samples	703.13
Total (excluding labor)	—	—	~$2,003
ii. Visium Assay + in situ Polyadenylation
Item	Total Cost	Units per Kit	Estimated Cost per Sample
Visium Slide	5200	4 samples	1300
Poly(A) Polymerase	442	10 reactions	44.2
RNase Inhibitor	110	~357 reactions	0.31
ATP (10 mM, 1 mL)	179	~400 reactions	0.45
Illumina Sequencing	5625	8 samples	703.13
Total (excluding labor)	—	—	~$2,048
B. Estimated Cost per Sample – High Resolution
iii. STOmics Assay
Item	Total Cost	Units per Kit	Estimated Cost per Sample
Stereo-seq Chip	4050	4 samples	1012.5
DNBSEQ T7 Sequencing	3500	4 samples	875
Total (excluding labor)	—	—	~$1,888
iv. STOmics Assay + in situ Polyadenylation
Item	Total Cost	Units per Kit	Estimated Cost per Sample
Stereo-seq Chip	4050	4 samples	1012.5
Poly(A) Polymerase	442	10 reactions	44.2
RNase Inhibitor	110	~357 reactions	0.31
ATP (10 mM, 1 mL)	179	~400 reactions	0.45
DNBSEQ T7 Sequencing	3500	4 samples	875
Total (excluding labor)	—	—	~$1,933
Supplementary Table 2: Estimated cost per sample for the Visium and Stereo-seq platform without and with the in itu polyadenylation step. Reagents associated with in situ polyadenylation are marked with red. (a) Costs for the Visium-based assays (i) with and (ii) without in situ polyadenylation. (b) Costs for the Stereoseq based assays (iii) with and (iv) without in situ polyadenylation.

## Sheet: Supp Table 3
Day	Process	Time	Stopping point
Day 1	Sectioning	Variable
Day 2	Reagent preparation	30 min
	Methacarn Fixation	15 min
	Staining and Imaging	60-120 min
	in situ Polyadenylation	25 min
	Tissue Permeabilization	30 min
	Reverse Transcription	65 min
	Second-Strand Synthesis	25 min
	cDNA Denaturation	15 min
	Cycle-Number Determination (qPCR)	45 min	4 °C
	cDNA Amplification and cleanup	65–80 min	4 °C
Day 3	cDNA QC & Quantification	60 min
	Library prep and Cleanups	200 min
	Post-Library Construction QC	60 min
Supplementary Table 3: Estimated time per round of experiments for the Visium platform without and with the in situ polyadenylation step. Steps associated with in situ polyadenyation are marked with red. Time estimate to complete the Visium workflow up to the sequencing Library step.

## Sheet: Supp Table 4
Day	Process	Time	Stop / Store conditions
Day 1	Sectioning	Variable
Day 2	Reagent preparation	30 min
	Methacarn Fixation	15 min
	Staining and Imaging	60-120 min
	in situ Polyadenylation	25 min
	Tissue Permeabilization	12 min
	Reverse Transcription	180 min
	Tissue Removal	10 min
	cDNA Release and collection	overnight (up to 18h)
Day 3	cDNA purrification and amplification	140 min	4 °C
	cDNA QC & Quantification	60 min
	Library Preparation	90 min
	Library QC & Quantification	60 min	4 °C
Supplementary Table 4: Estimated time per round of experiments for the Visium platform without and with the in situ polyadenylation step. Steps associated with in situ polyadenyation are marked withred. Time estimate to complete the Visium workflow up to the sequencing Library step.
